# Supplementary material for: Lambda CI Binding to Related Phage Operator Sequences Validates Alignment Algorithm and Highlights the Importance of Overlooked Bonds
Source: Genes (Basel). 2023 Dec 15;14(12):2221. doi: 10.3390/genes14122221 (PMC10742460; doi:10.3390/genes14122221)
Supplement: Supplementary file 1 [file genes-14-02221-s001.zip]

Archive with 1 entries (1 files):
- genes-2714088-supplementary.pdf
